# Supplementary material for: Understanding the factors that shape patient choices in bringing a claim for clinical negligence against the NHS in England: a scoping review
Source: Front Health Serv. 2026 Jan 8;5:1696964. doi: 10.3389/frhs.2025.1696964 (PMC12823948; doi:10.3389/frhs.2025.1696964)
Supplement: Supplementary file 1 [file Table1.xlsx]

## Sheet: Sheet1
	Author	Year	Reference	Title	Aim / purpose	Key findings	Classification of record	Study characteristics	Initial codes
	Rowen, D. et. al.	2022-08-01	Value in Health 25(8) p1404-1414	A Discrete Choice Experiment to Elicit General Population Preferences Around the Factors Influencing the Choice to Make Clinical Negligence Claims.	To determine public stated preferences around different factors that influence the choice to make a clinical negligence claims against the national healthcare system.	A large online survey was conducted using a discrete choice experiment (DCE) with the UK general population (N = 1013). DCE tasks involved a single profile and participants chose whether to make a claim for compensation (yes/no) after one of 3 randomly allocated patient safety incident (PSI) "scenarios" of different severities (mild, moderate, severe). DCE attributes described the actions of the …	Research	Type of study: Quantitative study Method: Discrete Choice Experiement using online survey. Population: UK population Cohort size: 1013	Severity of harm Apology Investigation Learning Prevention of recurrence Accountability Intellectual ability - complexity of claim process Eligibility to pursue claim Chance of compensation Amount of compensation Attitudes towards NHS
	Carter, A. et. al.	2022-07-01	Health economics policy and law 17(3) p266-281	Clinical negligence cases in the English NHS: uncertainty in evidence as a driver of settlement costs and societal outcomes.	To analyse the quality of evidence informing a clinical negligence claim and compare this to the relevant evidence-based medicine to determine the quality of evidence relied upon.	The cost of clinical negligence claims continues to rise, despite efforts to reduce this now ageing burden to the National Health Service (NHS) in England. From a welfarist perspective, reforms are needed to reduce avoidable harm to patients and to settle claims fairly for both claimants and society. Uncertainty in the estimation of quanta of damages, better known as financial settlements, is an …	Research	Type of study: Qualitative study Method: Retrospective analysis of claims information Population: Unamed NHS Trust Cohort size: 15	Advertising
	Ramsey, L. et. al.	2025-01-01	Frontiers in Health Services 4:1473256. doi: 10.3389/frhs.2024.1473256	Humanizing processes after harm part 1: patient safety incident investigations, litigation and the experiences of those affected.	Study exploring the exploring the expriences of patients, families, staff and legal representatives and the factors influencing decisions to litigate.	There is a growing international policy focus on involving those affected by healthcare safety incidents, in subsequent investigations. Nonetheless, there remains little UK-based evidence exploring how this relates to the experiences of those affected over time, including the factors influencing decisions to litigate. The study aimed to explore the experiences of patients, families, staff and leg…	Research	Type of study: Qualitative study Method: Semi-structured interviews Population: Patients, families, healthcare staff and legal staff working across the NHS in England. Cohort size: 42	Investigation Severity of harm Quality of explanation Emotional status Transparency Life impact Apology Financial status Educational attainment Social status
	Cave, E.	2011	Professional Negliegence 27(3) p138-157	Redress in the NHS	Academic commentary which explores governement plans to reduce the rising value and volume of claims. Motivations to pursue a claim fro clinical negliegnce are considered within the article.	Claims against the NHS are rising. In 2009/10, the National Health Service Litigation Authority (NHSLA) received 6,652 claims for clinical negligence -- over 500 more than the year before.1 As we shall see, the government has published plans to address both the rising number of claims and their cost to defendants, such as the NHS. Why do patients sue? Bismark and Dauer suggest that there are four…	Academic commentary	No research methodology employed	Income group Amount of compensation Apology Explanation Prevention of recurrence Accountability Learning
	Gray, A., Fenn, P., Rickman, N. and Vencappa, D.	2017-11-01	Social Science and Medicine (7) p83-89	Changing experience of adverse medical events in the National Health Service: comparison of two population surveys in 2001 and 2013	The purpose of the study was to examine changes in the frequency and severity of adverse events and also considered the relationship between perceived severity of harm and the propensity to seek compensation.	Care quality is important to patients and providers, but is hard to measure. This study aimed to examine changes in the frequency and severity of one quality measure - adverse events associated with medical care - in Great Britain over a 12-year period when available resources initially expanded and were subsequently constrained. Data on perceived adverse events, collected from two representative…	Research	Type of study: Quantitative study Method: Comparative questionairre Population: UK population Cohort size: 27,948	Age Gender Income group Social grade Severity of harm Amount of compensation
	NHS Resolution	2018	Online	Behavioural Insights Team. Behavioural insights into patient motivation to make a claim for negligence	The purpose of this study was to explore the motivations of those who had brought a claim against the NHS England and had damages paid.	Reactions of NHS staff following an incident were generally considered unsatisfactory by claimants, in terms of providing adequate and appropriate explanation and apology for events. The majority of the research participants were not satisfied by the NHS complaints’ handling process, in terms of communication (both verbal and written) and feeling that a meaningful outcome had been achieved. Both …	Research	Type of study: Qualitative study Method: Retrospective survey and Semi-structured interviews Population: Claimants living within England Cohort size: 728 survey respondents 20 interviewees	Dishonesty Apology Repition prevention Learning Investigation Quality of explanation Quality of complaint response Remedial treatment Income group Intellectual capability - complex claims process Professional experience Social networks Advertising Emotional status Accountability Amount of compensation
	Gray, A., Fenn, P., Rickman, N. and Vencappa, D.	2016	Nuffield Foundation	Funding clinical negligence cases: Access to justice at reasonable cost?	The purpose of this study was to explore the motivations of those who had brought a claim against the NHS England and had damages paid.	In England and Wales, the vast majority of new clinical negligence claims made by patients against doctors, nurses and others are now funded on a so-called ‘no win, no fee’ basis (i.e. conditional fee arrangements, or CFAs), where a lawyer agrees to waive his or her fee if the claim is lost, in exchange for an enhanced fee if the claim is won. Other funding routes can be used, including legal aid…	Research	Type of study: Multi-methods study Method: Structured questionairre and retrospective quantitative data analyses. Population: UK population Cohort size: 19,476	Income group Social status Legal aid / funding Conditional Fee Arrangements Age Gender
	National Audit Office	2017	National Audit Office	Managing the costs of clinical negligence in trusts	Policy document exploring the rising costs associated with clinical negligence in England which also considers factors that may influence people to pursue a claim for clinical negligence.	The rise in the number of claims and claimants’ legal costs for clinical negligence is closely associated with recent legal reforms and market developments in legal services. Since 2006-07, most of the increase in the number of claims and claimant legal costs has been in claims funded through ‘no-win-no-fee’ agreements. These agreements were introduced in 1995, helping to remove the financial bar…	Research	Type of study: Quantitative study Method: Retrospective analysis of claims data Population: Claimants located with England Cohort size: n/a	High profile inquries Age Quality of explanation Transaprency Patient attitude towards NHS and claiming Public awareness/access to the claims process Conditional Fee Arrangements
	Vincent, C., Phillips, A. and Young, M.	1994	The Lancet 343 (8913) p1609-1613	Why do people sue doctors? A study of patients and relatives taking legal action	The purpose of this research was to examine the reasons patients and their relatives take legal action.	The researchers interviewed 227 patients and relatives who were taking legal action through five firms of plaintiff medical negligence solicitors. The findings identifed that the decision pursue a claim was not purely because of the original injury, it was because of insensitive handling and poor communication folowoing the incident. The researchers also found that patients and families wanted gr…	Research	Type of study: Qualitative study Method: Semi-structured interviews Population: Claimants living within England Cohort size: 27	Signicant impacts on social life, work and family life Emotional status (Intense family emotions) Severity of harm Response to harm: poor communication, Insensitive handling, Honesty, Repetition prevention Amount of compensation Accountability Apology Remedial treatment Appreciation of severity of harm
	Department of Health	2003	Online	Making Amends	Policy document that sets out proposals to reform the clinical negligence process in England. To inform the proposals, a survey was conducted to determine what remedies the public deemed appropriate should they experience harm during their care.	The community-based survey commissioned for this report asked those injured by their treatment what remedies they considered most appropriate. Nearly 60%of respondents wanted an apology, explanation or inquiry into the cause of the incident. Only 11% said that financial compensation was the most appropriateremedy. In the more serious events the proportion who simply wanted an apology or explanati…	Policy	No research methodology employed	Explanation Absence of an Apology Remedial treatment Severity of harm Perception of harm Not learning to prevent recurrence Lack of Explanation Culture of blame and retribution Intellectual ability - Complex claims process
	Birks, Y.	2018	The Kings Fund	Understanding the drivers of litigation in health services	Rapid response study aimed at gathering evidence about the factors that might affec the decisions to litigate in England.	In recent years, the cost of litigation has been the focus of several policy interventions in the UK and internationally. Most of these developments aim to minimise costs and improve the experience of patients, families and staff involved in the clinical negligence litigation process. The DH R&D Committee highlighted litigation as a research priority in March 2016. Given that the largest payments…	Research	Type of study: Multi-methods study Method: Rapid scoping review and semi-structured interviews Population: Professionals working in the NHS complaints and claims systems. Cohort size: 19	Severity of harm. Quality of explanation Conditional fee arrangements Holding to account Financial compensation Prevent recurrence Emotional status Income group Ease of access to solicitors Age Attitudes towards NHS Compensation culture Change in legislation (DoC) Increase in NHS activity Increased risk in the delivery of healthcare Early disclosure Communication Honesty Timeliness Patient expect…
	Constitutional affairs committee	2006	Online	Compensation Culture: Third Report of Session 2005-06	Inquiry set up to examine the compensation system in the United Kingdom and explored subject areas such as the effect of the move to 'no win, no fee' conditional fee arrangements, the Compensation Bill, The NHS Redress Bill and risk aversion in pulic bodies.	The inquiry concluded that conditional fee arrangements had not driven an increase in claims and it was also noted to have not fully widened access to justice as intended. Enhanced regulation of commercial claims companies was identifed as an area for the Government to provide greater regulation to. The inquiry team identified that the handling of claims were being managed more openly and transpa…	Policy	No research methodology employed	Compensation culture Explanation and apology Absence of openess Financial compensation Remedial treatment Income group Legal Aid Conditional Fee Arrangements (CFA's) Legal Reform (enabling access to justice) Intellectual capability - complex claims process Advertising Claims farming
	Oliphant, K., Lewis, R. and Morris, A.	2006	Journal of Personal Injury Law p87-103	Tort Personal Injury Claims Statistics: Is There A Compensation Culture In The United Kingdom?	Academic commentary seeking to identify the most reliable sources of statistical information about the workings of the personal injury litigation system in the United Kingdom, to present their principal data in clear, straightforward and accessible form, and to subject them to critical analysis.	The authors found no evidence of the tort system being flooded with an increasing number of personal injury claims. It was identifed that the introduction of conditional fee arrangements and advertising for legal services had not led to a measurable increase in claims between 2003 and 2005. A significant increase in the cost of claims was identified and this was attributed to changes in the the l…	Academic commentary	No research methodology employed	Compensation culture - Awareness of the claims process Attitudes towards NHS and claiming Conditional fee arrangements Legal aid Advertising
	Morris, A	2011	Professional Negligence 27(2) p 82-96	Common Sense Common Safety": The Compensation Culture Perspective'	Academic commentary analysing the report of Lord Young ' Common Sense Common Safety' which considered a range of issues such as risk assessments, the role of health and safety, and insurance.	In December 2009, David Cameron gave a speech at the Policy Exchange bemoaning the development of an “over-the-top health and safety culture’ and attributed the problem largely to the so-called compensation culture.1 He noted that whilst the term “compensation culture’ is “toxic’, “it is not entirely fair’ as personal injury claims have remained relatively static in recent years. The problem inst…	Academic commentary	No research methodology employed	Compensation culture Accountability Conditional fee arrangements Advertising Inducements
	Wright, J. and Opperman, G.	2008	Clinical Risk 14(5) p193-196	The Disclosure of Medical Errors: A Catalyst for Litigation or the Way Forward for Better Patient Management?'	Academic commentary exploring the rationale for open disclosure and the benefits to patients and clinicians of advising patients of mistakes when things have gone wrong.	There is enshrined, within the General Medical Council’s Good Medical Practice Guidelines, a professional duty imposed upon doctors to advise patients when medical errors have occurred. This issue has recently been exalted by calls from the National Health Service Litigation Authority for hospitals and doctors to adopt a more open and honest culture about disclosing medical errors to patients who…	Academic commentary	No research methodology employed	Apology Quality of explanation Chance of compensation
	House of Commons Health Committe	2011	Online	Complaints and Litigation (Volume 1 and 2)	Inquiry examining the rising costs associated with clinical negligence and the opporunity for reform.		Policy	No research methodology employed	Advertising Public knoweldge Inducements Conditional fee arrangements
	O'Dwyer, L.	2024	Journal of Personal Injury Law (3) p207-214	The state of NHS Resolution's payouts for clinical negligence claims	Article analysing the high cost of NHS Resolution’s payouts for Clinical Negligence Claims.	This article considers the shockingly high cost of NHS Resolution’s payouts for Clinical Negligence Claims. Action Against Medical Accidents has repeatedly called on Government to identify the factors that give rise to high legal costs and looks at the missed opportunities to avoid litigation altogether. This article explores why a no-fault compensation scheme would be detrimental to patient welf…	Academic commentary	No research methodology employed	Openess and honesty Commitment to learn Holding to account
